# Supplementary material for: Meta-analysis of the human upper respiratory tract microbiome reveals robust taxonomic associations with health and disease
Source: BMC Biol. 2024 Apr 23;22:93. doi: 10.1186/s12915-024-01887-0 (PMC11040984; doi:10.1186/s12915-024-01887-0)
Supplement: Supplementary file 1 — Additional file 1: Table S1. Studies Inclusion. Table S2. Taxonomic Classification Percentage. Table S3. Enrichment associated with geographic region in healthy controls. Table S4. Enrichment associated with age in healthy controls. Table S5. Results from case v. control logistic regression. [file 12915_2024_1887_MOESM1_ESM.xlsx]

## Sheet: Table 1
Table S1. Study Inclusion
Author	16s rRNA region	Sequencing Platform	Age range	URT area	Samples	Location	Abbreviations	BioProject Number
Chun et al 2020	V3-V4	Illumina MiSeq	7-15	nasopharynx	54	USA	Asthma	PRJNA601757
Durack et al 2018	V4	Illumina MiSeq	25-48	oropharynx	55	USA	Asthma	PRJEB15534
Aydin et al 2021	V3-V4	Illumina MiSeq	0-17	nasopharynx	64	Germany	Asthma	PRJNA714100
Durack et al 2018	V4	Illumina MiSeq	25-48	nasopharynx	70	USA	Asthma	PRJEB22676
Pragman et al 2019	V4	Illumina MiSeq	60-80	oropharynx	22	USA	COPD	PRJNA543785
Engen et al 2021	V4	Illumina MiSeq	29-68	nasopharynx	19	USA	COVID	PRJNA704967
Paz Ventero et al 2021	V3-V4	Illumina MiSeq	13-94	nasopharynx	74	Spain	COVID	PRJNA673585
Gupta et al 2021	V4	Illumina MiSeq	0-87	nasopharynx	89	India	COVID	PRJNA707350
Borges et al 2018	V4	ION TORRENT	0-60	nasopharynx	12	Brazil	Influenza	PRJNA317701
Kaul et al., 2020	V1-V3	LS454	2-65	nasopharynx	43	Chile	Influenza	PRJNA240559 (case), PRJNA240562 (control)
Wen et al 2018	V4	Illumina MiSeq	0-10	nasopharynx	175	China	Influenza	PRJNA473282 (case), PRJNA344805 (control)
Wen et al 2018	V4	Illumina MiSeq	0-10	oropharynx	180	China	Influenza	PRJNA473282 (case), PRJNA344805 (control)
Dai et al 2018	V3-V4	Illumina MiSeq	0-10	nasopharynx	60	China	Pneumonia	PRJNA344805 (control), PRJNA431097 (case)
Dai et al 2018	V3-V4	Illumina MiSeq	0-10	oropharynx	60	China	Pneumonia	PRJNA344805 (control), PRJNA431097 (case)
Emonet et al 2019	V3-V4	Illumina MiSeq	43-71	oropharynx	64	Switzerland	Pneumonia	PRJEB20665
de Steenhuijsen et al 2015	V5–V7	LS454	~34-75	oropharynx	405	Netherlands	Pneumonia	PRJNA276495
Chiu et al 2020	V3-V4	Illumina HiSeq	4-5	oropharynx	60	China	Resp. Allergies	Not publicly available
Marazzato et al 2020	V3-V4	Illumina MiSeq	6-12	nasopharynx	75	Italy	Resp. Allergies	PRJNA554533
Vickery et al 2021	V1-V2	Illumina MiSeq	>18	nasopharynx	55	USA	Rhinosinusitis	PRJNA678776
Gan et al 2019	V3-V4	Illumina MiSeq	>18	nasopharynx	86	China	Rhinosinusitis	PRJNA493980
De Boeck et al 2019	V4	Illumina MiSeq	18-65	nasopharynx	268	Belgium	Rhinosinusitis	PRJEB30316 (case), PRJEB23057 (control)
Ederveen et al 2018	V3-V4	Illumina MiSeq	0-2	nasopharynx	75	Netherlands	RSV	PRJEB20811
Sande et al 2019	V3-V4	Illumina MiSeq	0-4	nasopharynx	84	Kenya	RSV	PRJEB28053
Edouard et al., 2018	V3-V4	Illumina MiSeq	0-94	nasopharynx	242	France	RSV	PRJEB14780
van den Munckhof et al 2020	V3-V4	Illumina MiSeq	18-92	nasopharynx	304	Netherlands	RTI	PRJNA596902
van den Munckhof et al 2020	V3-V4	Illumina MiSeq	18-92	oropharynx	304	Netherlands	RTI	PRJNA596902
Man et al 2019	V4	Illumina MiSeq	0-5	nasopharynx	458	Netherlands	RTI	PRJNA428382
Teo et al 2015	V4	Illumina MiSeq	0-1	nasopharynx	1021	Australia	RTI	PRJNA275918
Jensen et al 2013	V4-V6	LS454	2-35	oropharynx	20	Denmark	Tonsillitis	SRP013435
Yeoh et al 2019	V3-V4	Illumina MiSeq	23-71	oropharynx	208	Hong Kong	Tonsillitis	PRJNA559766
		`

## Sheet: Table 2
Table S2. Taxonomic Classification Percentage
study	phylum	class	order	family	genus	species	authors	disease
Chun et al 2020, Nasopharynx	99.8287	99.828	95.7103	95.2231	94.6452	14.8329	Chun et al 2020	Asthma
Durack et al 2018, Nasopharynx	67.3681	67.3627	67.348	66.7644	60.3255	12.2882	Durack et al 2018	Asthma
Durack et al 2018, Oropharynx	69.1016	69.1013	69.0991	67.7778	58.8171	12.8335	Durack et al 2018	Asthma
Aydin et al 2021, Nasopharynx	93.7169	93.7148	93.5918	92.7042	91.9336	9.22116	Aydin et al 2021	Asthma
Pragman et al 2019, Oropharynx	95.7661	95.7509	95.7459	93.8091	89.6714	16.356	Pragman et al 2019	COPD
Engen et al 2021, Nasopharynx	99.51	99.4939	99.4518	96.4684	95.0112	3.77934	Engen et al 2021	COVID
Gupta et al 2021, Nasopharynx	99.5637	99.5629	99.522	98.5938	91.1488	15.039	Gupta et al 2021	COVID
Paz Ventero et al 2021, Nasopharynx	99.1957	99.1947	99.0627	97.9584	94.7379	24.6188	Paz Ventero et al 2021	COVID
Wen et al 2018, Oropharynx	99.8896	99.8818	99.5489	96.5191	94.0914	22.0039	Wen et al 2018	Influenza
Kaul et al 2020, Nasopharynx	97.3819	97.3793	96.2608	96.0989	71.5324	1.50228	Kaul et al 2020	Influenza
dos Anjos et al 2018, Nasopharynx	72.9206	72.9206	72.9206	71.5484	68.6726	13.9849	dos Anjos et al 2018	Influenza
Wen et al 2018, Nasopharynx	96.5418	96.4878	96.2168	95.5181	90.63	13.4229	Wen et al 2018	Influenza
Dai et al 2018, Oropharynx	99.9777	99.9773	99.9329	94.929	92.9926	9.40889	Dai et al 2018	Pneumonia
de Steenhuijsen et al 2015, Oropharynx	99.9429	99.9415	99.6757	97.1451	81.8107	4.21746	de Steenhuijsen et al 2015	Pneumonia
Emonet et al 2019, Oropharynx	99.9708	99.9706	99.9075	99.4902	96.3959	27.8068	Emonet et al 2019	Pneumonia
Dai et al 2018, Nasopharynx	99.7414	99.7361	99.4598	97.9747	95.4966	8.8942	Dai et al 2018	Pneumonia
Edouard et al 2018, Nasopharynx	95.9339	95.9046	94.8817	92.977	88.833	10.102	Edouard et al 2018	RSV
Sande et al 2019, Nasopharynx	96.846	96.845	96.6954	94.777	93.7073	16.5558	Sande et al 2019	RSV
Ederveen et al 2018, Nasopharynx	88.8282	88.8281	88.7966	88.3912	87.7976	11.4456	Ederveen et al 2018	RSV
van den Munckhof et al 2020, Nasopharynx	57.9495	57.9476	56.1794	55.9428	54.9283	4.90531	van den Munckhof et al 2020	RTI
Man et al 2019, Nasopharynx	99.9987	99.9986	99.9976	99.9182	99.5042	19.3874	Man et al 2019	RTI
Mei et al 2015, Nasopharynx	99.9613	99.9591	63.9625	63.4908	62.7781	0.891081	Mei et al 2015	RTI
van den Munckhof et al 2020, Oropharynx	98.7973	98.7873	98.6726	98.569	95.8865	31.1728	van den Munckhof et al 2020	RTI
Marazzato et al 2020, Nasopharynx	99.953	99.9522	99.8644	95.9614	95.5349	1.64357	Marazzato et al 2020	Resp. Allergies
Chiu et al 2020, Oropharynx	97.2476	97.2457	97.2044	95.1109	91.158	16.9922	Chiu et al 2020	Resp. Allergies
Gan et al 2019, Nasopharynx	96.9794	96.9348	95.5702	94.9336	88.6266	14.0648	Gan et al 2019	Rhinosinusitis
De Boeck et al 2019, Nasopharynx	99.7068	99.705	99.684	99.4205	97.236	16.4195	De Boeck et al 2019	Rhinosinusitis
Vickery et al 2021, Nasopharynx	63.0099	63.004	62.9971	62.8121	61.975	15.9181	Vickery et al 2021	Rhinosinusitis
Jensen et al 2013, Oropharynx	99.8552	99.8552	99.8523	98.4999	96.9194	31.3377	Jensen et al 2013	Tonsillitis
Yeoh et al 2019, Oropharynx	99.9841	99.9806	99.9245	98.6412	96.6156	16.7552	Yeoh et al 2019	Tonsillitis

## Sheet: Table 3
Table S3. Enrichment associated with geographic region in healthy controls
	P-values					Relative Abundance
	region[T.Asia]	region[T.Europe]	region[T.North America]	region[T.Oceania]	region[T.South America]	Europe	North America	Africa	South America	Oceania	Asia
Abiotrophia	2.21592e-08	0.00321952	0.0791137	0.127215	0.0895115	0.00323616	0.00103924	0.00031186	0.00223855	0.00133296	0.00364854
Achromobacter		0.00925524	0.00105621		0.376748	0.0159332	0.000136663		0.0100126		0.00095295
Acinetobacter	7.83806e-45	1.88807e-14	1.05835e-06	2.88937e-06	0.528117	0.0314557	0.00320485	0.000419928	0.0303585	0.00447054	0.0201329
Actinomyces	0.928714	2.5646e-07	0.000431075	9.79608e-11	0.103661	0.0182478	0.0233445	0.0071635	0.00601391	0.0035164	0.0209783
Aerococcus	0.000529054	0.000189673	0.000993084			0.000645155	0.000393167	2.00199e-05			0.000271815
Aeromonas	5.95081e-06	0.001822	0.0230973	0.000607473	0.816593	0.00092439	0.000564519	0.000207456	0.00270606	0.0021981	0.00128199
Alistipes		1.64774e-06	0.0581105	0.257813		0.00260899	0.00158915			0.000271155	0.00129188
Alloprevotella	5.52977e-07	1.68747e-08	0.56483	2.2728e-18	0.221097	0.0135463	0.0136714	0.0211135	0.0445083	0.00394925	0.014334
Allorhizobium-Neorhizobium-Pararhizobium-Rhizobium	3.3297e-08	0.00254964	0.0101439	0.0488459	9.38986e-05	0.00118884	0.000731088	4.04367e-05	0.0265596	0.00192093	0.00328295
Anaerococcus	6.85471e-07	1.65676e-07	1.47226e-11	0.0128726	0.235809	0.00938601	0.0174141	0.000148959	0.0162519	0.00147464	0.00359924
Anaeroglobus		0.000683585	0.768269	0.393119		0.00181839	0.000665222			5.14785e-05	0.000756953
Aquabacterium		0.165697	0.00373085		3.54209e-07	0.00228484	0.00032729		0.0183243		0.00069987
Atopobium	0.15202	5.22553e-05	0.844879	3.06245e-14	0.974152	0.0043523	0.00397358	0.00904763	0.00843567	0.000779745	0.00628398
Bacillus	6.94452e-17	0.0283638	0.595291	0.0629906	0.780271	0.0253608	0.000593689	0.00105815	0.00477148	0.00204794	0.00233335
Bacteroides	4.02003e-27	2.1888e-10	0.00183845	0.0118869	0.259841	0.00557052	0.00186376	0.00092137	0.000965508	0.000518528	0.00708536
Bergeyella	0.00740928	0.00183773	0.666166	5.37675e-08	0.0394952	0.00189454	0.00108283	0.0038638	0.00146409	0.000660228	0.00186608
Bifidobacterium	2.43937e-10	0.042848	0.767689	0.854522	0.665956	0.00406194	0.00113793	0.00147087	0.111779	0.00137447	0.00232547
Blautia		2.29059e-13	5.66633e-08	4.00256e-12	0.994401	0.0014664	0.00255622		0.00496678	0.000336635	0.00177687
Bradyrhizobium		3.68928e-20	0.000113536	1.72156e-08	0.796961	0.000601864	0.000982847		0.00703199	0.00102315	0.00101859
Brevundimonas	0.00274395	0.0538165	0.127554	0.0722822	0.0768715	0.00173071	0.000841592	2.26207e-05	0.00234768	0.00126048	0.00139931
Campylobacter	0.988443	0.00902284	1.47193e-07	1.26222e-07	0.583766	0.00641938	0.00523256	0.00342859	0.00207971	0.000349817	0.00459716
Candidatus	0.131137	6.9412e-10	0.542075	0.190172		0.00227745	0.000769136	0.000183349		2.84269e-05	0.000381327
Cloacibacterium	0.0198536	0.0142264	0.195537	0.0845987	1.46118e-06	0.00247781	0.000671181	0.00111698	0.0939621	0.00337063	0.000504492
Clostridia	0.0361242	0.00765	0.0100888	0.0307353	0.11791	0.00247612	0.00127066	0.00082323	0.00508857	0.000208773	0.00141381
Collinsella	3.86334e-06	0.0521806	0.246152	0.00412601		0.00087625	0.000139673	7.92695e-05		0.000362121	0.00249355
Comamonas	0.00086493	0.000164383	0.361005		2.18445e-05	0.00302709	0.000282781	0.000632801	0.00697636		0.00107806
Corynebacterium	8.04621e-08	3.32166e-06	4.57533e-07	1.30808e-05	0.601648	0.0857748	0.12017	0.0498783	0.15188	0.128846	0.0419539
Cutibacterium	4.92617e-11	6.69073e-09	7.00564e-10	0.628167	0.000161637	0.00462953	0.0544967	0.000119058	0.0296028	8.67133e-05	0.00944173
Deinococcus	0.0186364	0.0689256	0.00673535	0.0605705	0.191307	0.000598799	0.00153658	5.16469e-05	0.000965096	0.00167308	0.000406414
Desulfovibrio		0.548922	0.000129202	0.200091	0.263128	0.00118874	0.000499532		0.0018457	0.000148558	0.00101908
Dialister	0.000538621	3.02656e-06	0.000118154	0.188811	0.0900412	0.00424829	0.00189697	0.00123697	0.00125646	0.00327142	0.00145038
Dolosigranulum	0.000229226	1.11027e-05	0.00041778	0.00343543	0.649013	0.0791291	0.0638615	0.0118816	0.0466753	0.0902329	0.045166
Eikenella	0.00321107	0.0294922	0.147231			0.00107832	0.000564703	0.000892056			0.00144756
Enterococcus	0.00190983	0.00234977	0.00382237	0.193816	0.448702	0.00529563	0.00914804	0.00162367	0.00510353	0.00239112	0.00470526
Escherichia-Shigella	9.15995e-15	0.00033872	0.00267106		0.00174791	0.0576674	0.039574	0.0292013	0.00761381		0.00736772
Eubacterium	0.000877147	0.00573356	0.0499575	0.805427	0.990426	0.00128475	0.000448479	0.000310168	0.00544207	0.000652353	0.00123391
Faecalibacterium	3.24427e-15	4.24184e-07	0.000181796	0.00544207	0.922698	0.0025406	0.00223425	0.00109896	0.000253327	0.000392908	0.00289386
Finegoldia	0.00491601	9.43802e-05	1.93365e-05	0.142733	0.230601	0.00723891	0.0111875	0.00014754	0.00826358	0.00134154	0.00329902
Fretibacterium		0.000381677	0.00858468	0.772644		0.00220179	0.000687609			0.000462313	0.00105285
Fusobacterium	0.0271455	0.786887	1.07957e-05	0.0583435	0.186353	0.0254705	0.0242336	0.00613724	0.00717713	0.00540973	0.0338736
Gemella	0.585276	1.00652e-11	0.718549		0.571735	0.0109045	0.00825532	0.0127753	0.00372342		0.0182502
Granulicatella	0.00017782	8.86766e-12	0.0044377		0.0231225	0.0090864	0.00200952	0.00908579	0.00893277		0.0139214
Haemophilus	6.35826e-05	5.64334e-05	2.94457e-13	1.85068e-05	0.439243	0.084427	0.0143732	0.0733183	0.070448	0.0834877	0.0419148
Halomonas	0.00107023	0.382182	0.958194	0.462192		0.0273686	6.00277e-05	7.0591e-05		0.000905625	0.0124757
JG30-KF-CM45	1.45055e-06	0.000147442	0.00533315	0.000360472		0.000937926	0.000222348	4.46092e-05		0.000878217	0.000316328
Kocuria		0.128385	0.589425	0.0016319		0.00209728	0.00198139			0.0012276	0.00109265
Lachnoanaerobaculum		5.18846e-69	1.0476e-05	2.69324e-41	0.00970816	0.00632377	0.00286129		0.00103315	0.00140842	0.00640404
Lactobacillus	1.83798e-06	0.451548	0.59855	0.176506	0.778926	0.0201181	0.0101671	0.0183201	0.00488441	0.00259874	0.0323667
Lactococcus		0.889871	0.086139	4.62431e-07	0.446415	0.00790336	0.00197671		0.000290782	0.0012853	0.000625581
Leptotrichia	0.00083667	1.39103e-06	0.642542	2.99917e-12	0.346323	0.0232412	0.019167	0.0231019	0.0169881	0.0023893	0.0276227
Leuconostoc	0.286656	0.535227	0.422977	0.110329	0.00220207	0.00285329	0.000760063	0.000304496	0.316722	0.000496792	0.000235049
Massilia	0.00583933	0.0304526	0.0279872	0.0757677	0.967159	0.00169889	0.00070826	2.31591e-05	0.000143885	0.00124297	0.00574227
Megasphaera	0.0018498	0.575288	0.300592	6.98895e-10	0.237766	0.00858359	0.00347424	0.00535566	0.00715362	0.000416728	0.00426702
Methylobacterium-Methylorubrum	0.00566656	0.245706	0.187839	0.656378	0.134131	0.00434078	0.00102938	0.000205247	0.00219605	0.00144588	0.00189392
Micrococcus	0.00197361	0.14051	0.0649328	0.57513		0.00151509	0.00137263	0.000226047		0.00156968	0.00107639
Mogibacterium	0.000100172	0.0478644	3.44412e-05	0.334346	0.0766067	0.00121689	0.000690278	4.56555e-05	0.00112522	0.000151134	0.000896664
Moraxella	0.701652	1.78115e-06	0.0150379	5.15647e-15	0.540047	0.214251	0.159282	0.0244294	0.0479432	0.00023221	0.0608168
Muribaculaceae		0.000208472	2.8797e-11	0.956423	0.0962972	0.00274034	0.000925667		0.000342944	0.00848764	0.00595025
Mycobacterium		0.000805052	0.0293645	1.22242e-09	0.372189	0.000718482	0.000304286		0.0031593	0.00145227	0.000471255
Neisseria	0.0253485	0.00231028	0.430399	0.000911883	0.080017	0.000489285	0.000134429				0.000893984
NK4A214		1.07709e-06	7.87662e-06			0.0369146	0.0369818	0.0245955	0.00604093	0.0148745	0.0636841
Nocardioides	3.63117e-06	0.00214248	0.00420556	0.026488		0.00110441	0.000482426	0.000116575		0.000537364	0.000585847
Novosphingobium		7.78941e-07	0.0146198	5.0096e-10		0.000549327	0.0010513			0.00101598	0.00154856
Olsenella		0.411047	8.5768e-06		0.253693	0.00115157	0.000253614		6.14194e-05		0.000672517
Oribacterium		9.72695e-41	1.62087e-12	8.47792e-15	0.00702611	0.00350916	0.00364609		0.00172085	0.000389864	0.00207772
Parabacteroides	0.000567472	0.0268057	0.398263	0.502652		0.00196231	0.00062793	0.00185956		0.000169734	0.00109353
Paracoccus	4.59396e-13	2.31394e-09	2.74517e-05	0.154115	1.11989e-05	0.00197645	0.00121104	0.00050362	0.00460895	0.00084557	0.000741472
Parvimonas	1.11868e-05	3.51472e-06	4.14516e-06	0.000266942		0.0053216	0.00155207	2.63701e-05		0.00305684	0.00295825
Peptococcus	0.000277632	0.000598341	0.000262354	0.000837339	0.409942	0.00125723	0.000319021	4.56997e-05	0.000327225	0.000686568	0.000976058
Peptoniphilus	0.000292588	1.22934e-06	9.92818e-07	0.0577898	0.70432	0.0121679	0.0228398	0.000139023	0.0209536	0.00145245	0.00351525
Peptostreptococcus	0.00541898	0.0137343	0.000173934	0.350559	0.145994	0.00322109	0.00129956	0.000909894	0.00568102	0.00119268	0.00233485
Phascolarctobacterium	0.00172723	0.0338177	0.389825	0.263914		0.00111065	0.000232996	3.64602e-05		5.99687e-05	0.000749501
Porphyromonas	0.00438783	3.26847e-10	0.0162429	6.75737e-15	0.981183	0.0152651	0.0109644	0.016262	0.0345343	0.00201139	0.0248456
Prevotella	0.102607	4.85625e-05	0.291178	2.49105e-16	0.8826	0.0800617	0.0749721	0.0388079	0.0678412	0.009556	0.0842309
Pseudomonas	1.59392e-08	0.507958	0.859933	0.281452	0.493384	0.0310151	0.00930614	0.0318403	0.128488	0.0148721	0.00759043
Ralstonia	2.81591e-23	4.7461e-07	0.000523213	0.0159627	0.000205773	0.000631537	0.000182884			0.000708601	0.000550787
RF39		0.038707	0.000551333	0.718372		0.00280697	0.00205934	0.00120272	0.00521874	0.00370505	0.0197156
Rhodococcus		0.0279602	0.000140088	7.73556e-05	0.000102321	0.0013955	0.000247489		0.0118497	0.00131681	0.000395473
Romboutsia		5.23583e-06	0.0656431	3.69901e-11		0.000645526	0.000542511			0.000575178	0.000592039
Rothia	0.0207996	9.21599e-16	0.337145	1.38198e-14	0.000117374	0.0174555	0.0223164	0.0193847	0.00663016	0.00774925	0.0276787
Ruminococcus		1.08143e-06	0.00021836	0.949112	0.909451	0.00431902	0.00129345		0.0393029	0.000709681	0.000809976
Saccharimonadales	0.229158	0.000850041	0.227702	0.358305	0.0929871	0.00220856	0.00122595	0.000733856	0.010929	7.5541e-05	0.000855343
Salinarimonas				0.00490844						0.00360023	0.000314717
Selenomonas	0.000591643	0.635305	0.764671	1.7421e-05	0.263139	0.00698344	0.00290349	0.00339539	0.0051747	0.00081259	0.00188554
Solobacterium	0.621687	0.616008	0.0732499	2.88791e-05	0.569607	0.00255064	0.00154917	0.00123599	0.00170182	0.000633839	0.00220898
Sphingomonas	2.24749e-12	0.00413799	0.0264463	0.265816	0.683234	0.00251507	0.00122251	0.000596122	0.00569933	0.000796035	0.00610526
Staphylococcus	1.83042e-28	1.612e-07	1.13547e-08	5.09105e-21	0.26329	0.0658826	0.0892072	0.0448653	0.0651742	0.129422	0.0925791
Stenotrophomonas	4.70583e-13	3.63151e-06	0.208937	0.166273	5.87108e-07	0.00494623	0.000842497	0.00188985	0.0680697	0.00325032	0.0164188
Stomatobaculum		3.38953e-21	3.94729e-07	4.55439e-09	0.404793	0.00413577	0.00316902		0.00240471	0.00172283	0.00153704
Streptobacillus	0.0765443	0.00238774	4.25754e-07	0.0185706	0.623112	0.00424892	0.000359534	0.00250304	0.00999037	0.00311379	0.00475618
Streptococcus	4.68906e-19	2.41903e-49	5.9693e-21	5.7875e-19	0.762045	0.160535	0.104965	0.357862	0.0745382	0.168032	0.212032
Subdoligranulum	0.00016986	0.0129581	0.0206708	0.00111591	0.0515248	0.00363828	0.0017681	0.00010194	0.00139383	0.00185484	0.00151897
Tepidimonas		0.00018998	0.000118225	0.183482		0.00497679	0.00207868	0.0017177	0.000327797	9.06584e-05	0.00195773
Thermus		0.0929754	0.00598028	0.673568		0.00414629	0.00201082			0.000412261	0.00023005
TM7x	0.0819622	0.387778	0.000193179	7.62819e-11	0.374579	0.00095956	0.0035667			0.000498071	0.000296892
Turicibacter		3.41409e-05	0.00405505	0.233747	0.267407	0.000917459	0.00233766		0.00098264	0.0019997	0.00304881
Veillonella	5.84354e-31	5.39998e-43	3.98443e-09	3.18231e-38	0.502676	0.0553371	0.0449032	0.131873	0.0195021	0.0100794	0.0459352
Vicinamibacteraceae	0.00267168	0.0464713	0.0568992	0.0827385		0.000302584	0.00206093	5.78328e-05		0.00124424	0.00074016

## Sheet: Table 4
Table S4. Enrichment associated with age in healthy controls
	P-values		Relative Abundances
	age	age^2	0-1	1-4	4-9	9-35	35-97
Abiotrophia	0.0192553	0.202687	0.00146022	0.00136906	0.00219501	0.0063249	0.00271461
Absconditabacteriales_(SR1)	0.0378618	0.354498	0.000308997	0.006806	0.00320376	0.000815518	0.00105814
Actinobacillus	0.00565153	0.0779521	0.0174644	0.0219174	0.0168761	0.00247054	0.00385278
Actinomyces	3.52e-06	0.00011743	0.0141869	0.0233639	0.018372	0.0164945	0.0201206
Altererythrobacter	0.041749	0.379537	0.00019477	0.00021209	0.000286593	0.000294353	0.000533479
Bacteroides	0.00102988	0.0187251	0.00291665	0.00472752	0.0106432	0.00709381	0.00646144
Bradyrhizobium	0.0451952	0.401735	0.000533815	0.00233742	0.00110385	0.00091033	0.000992653
Campylobacter	0.0001416	0.00314672	0.00103895	0.00440842	0.00850815	0.00184142	0.00390958
Chitinophaga	0.0192553	0.202687	0.000195959	0.00411119	0.00286018	0.000373115	0.00149068
Collinsella	0.0173775	0.202687	0.0018647	0.00277366	0.000529912	0.000703018	0.000760581
Corynebacterium	1.83e-15	2.44e-13	0.0661438	0.0505853	0.0763144	0.0481934	0.0320801
Defluviitaleaceae_UCG-011	0.0192553	0.202687	0.000160197	0.000239239	0.000227203	0.000149924	0.000141908
Dolosigranulum	6.93e-21	2.77e-18	0.0347334	0.0227346	0.00708611	0.0627229	0.0362518
Enhydrobacter	0.00189399	0.0315665	0.000672737	0.00286609	0.00194055	0.00155963	0.0014086
Escherichia-Shigella	0.0054618	0.0779521	0.00328389	0.00155292	0.00230689	0.00170282	0.00175196
Fusobacterium	1.66e-09	7.38e-08	0.00481543	0.0530739	0.0193391	0.0201985	0.0302049
Helicobacter	0.0173775	0.202687	0.000276466	9.57158e-05	8.11034e-05	0.000245365	0.000237209
Johnsonella	0.0192553	0.202687	0.000470556	0.00111964	0.00200147	0.00110479	0.000419967
Kocuria	0.0192553	0.202687	0.00037579	0.000543706	0.00322016	0.000509886	0.00081415
Lactobacillus	2.18e-13	2.18e-11	0.00680774	0.00151076	0.00757234	0.00461283	0.003588
Leptotrichia	0.00092987	0.0177118	0.0130599	0.0197135	0.0204606	0.028229	0.0272768
Lysobacter	0.0230464	0.236374	0.000270655	0.000211357	0.000285274	0.000516182	0.00064274
Massilia	0.00177584	0.0308842	0.0340849	0.000425959	0.000369187	0.00144423	0.00190662
Megasphaera	0.00745687	0.099425	0.00159011	0.00770708	0.0175155	0.00451367	0.00311726
Methylobacterium-Methylorubrum	3.49e-08	1.4e-06	0.000731675	0.000715383	0.00101355	0.00306167	0.00285484
Microbacterium	0.0001416	0.00314672	0.00078003	0.000422229	0.000563955	0.000264998	0.000416706
Micrococcus	8.14e-05	0.002097	0.0019179	0.00117089	0.000561014	0.00102628	0.000884118
Moraxella	2.06e-11	1.37e-09	0.089132	0.0217953	0.0644421	0.0705325	0.0929116
Neisseria	0.00800335	0.103269	0.0297232	0.0293183	0.0306693	0.0481895	0.0569909
Nocardioides	0.00092987	0.0177118	0.00036862	0.000457271	0.000283885	0.000579766	0.000779435
Oribacterium	8.39e-05	0.002097	0.000435639	0.00351971	0.00290832	0.00125117	0.00178575
Paracoccus	6.52e-06	0.00018627	0.000504359	0.00163151	0.00161565	0.00057749	0.000518286
Phyllobacterium	0.00048009	0.0101071	0.124397	0.0485965	0.00136338	0.180847	0.0829088
Porphyromonas	2.36e-06	8.6e-05	0.00938307	0.0200161	0.0195338	0.0136022	0.0111687
Prevotella	4.85e-10	2.42e-08	0.0358386	0.0880345	0.10749	0.0939454	0.10748
Rhodanobacter	0.00396888	0.0610597	0.000212644	0.0370964	0.0355398	0.00089663	0.000436627
Rhodococcus	0.00500089	0.0740872	0.000338602	0.0019653	0.00075456	0.000579705	0.000302932
Saccharimonadaceae	0.0381086	0.354498	0.00154332	0.000620968	0.000994841	0.000285768	0.000239667
Skermanella	0.0308125	0.308125	0.000297788	0.000118465	0.000346802	0.000302044	0.000278587
Solobacterium	6.52e-06	0.00018627	0.00117623	0.00487871	0.00321726	0.00207321	0.00286638
Staphylococcus	1.83e-15	2.44e-13	0.0839277	0.0579279	0.0564623	0.0917418	0.128674
Stenotrophomonas	1.14e-10	6.49e-09	0.00111446	0.0678737	0.0484635	0.00382221	0.00258489
Streptococcus	0.0328826	0.320806	0.326231	0.115127	0.15338	0.182696	0.150673
Subgroup_7	0.00246505	0.0394408	0.000302478	0.000589727		0.000711022	0.000978332
Veillonella	2.06e-11	1.37e-09	0.0318846	0.0602362	0.0896148	0.0487416	0.0478292

## Sheet: Table 5
Table S5. Results from Case v. Control Logistic Regression
Effect Size (Cohens d)
study	Streptococcus	Moraxella	Corynebacterium	Staphylococcus	Dolosigranulum	Haemophilus	Prevotella	Veillonella	Neisseria	Escherichia-Shigella	Fusobacterium	Pseudomonas	Lactobacillus	Leptotrichia	Acinetobacter	Rothia	Actinomyces	Porphyromonas	Gemella	Alloprevotella	Bacillus	Serratia	Megasphaera	Bacteroides	Campylobacter	Lachnoanaerobaculum	Enterococcus	Muribaculaceae
Aydin et al 2021, NP	-0.013883	0.0205997	0.131253	0.564235	0.444471	-0.464242	0.432972	0.464403	0.173512	2.13739	0.0318495	-0.198155	0.785373	0.508178	-0.1044	0.192947	0.427	0.238486	0.228316	0.267784	0.883668	-0.0690118	0.623688	-1.23085	-0.276543		2.06499
Chun et al 2020, NP	-0.512316	0.0978866	0.564578	-0.219805	0.38361	-0.302616	-0.548749	-0.488501	-0.278557	-0.127272	-0.268689	0.318007	-0.120855	0.184146	0.591313	-0.35516	-0.274973	-0.555574	-0.369129	-0.352247	1.19086	0.350019	0.00697811	-0.684941	-0.514533		4.86465
Durack et al 2018, OP	-0.444452	-8.68009	-0.245923	-0.0319319		0.220508	-0.0438583	-0.485968	0.710356	0.205724	0.322135	-0.57114	-0.457876	0.058458		-0.479509	-0.480991	0.507205	0.162558	0.663886			-0.211164	0.490394	0.120733	-0.218074
Durack et al 2018, NP	0.276222	-1.05525	-0.301805	-0.615687	-0.648739	0.159877	0.204462	0.446626	0.513011	-0.225072	0.662954	-0.372561	-0.240152	0.492167	-0.496015	0.293393	0.404922	0.671418	0.363518	0.677828	1.21928		0.0824246	-0.581209	0.0666702	-0.213266	-0.243322	-0.218586
Pragman et al 2019, OP	-0.430087	-2.31118	-0.172457	0.053839	0.0800291	-0.172445	0.523436	-0.499707	0.0223349		0.904674	-0.616138	-0.33467	0.620642		-0.642718	0.101152	1.15451	0.257941	1.11823			0.345043	-0.818007	0.693982	0.48757		-0.879367
Gupta et al 2021, NP	0.238884	-0.0250669	-0.262401	-0.107394	0.108263	0.110413	0.780629	0.599598	0.352937	0.514928	0.498	-0.0673553	-0.729806	0.55362	-0.19918	0.187963	0.274875	0.334246	0.0531281	0.474949	-0.0834445		0.565874	0.236443	0.250345	0.0984676	-1.2489
Engen et al 2021, NP	0.28172	-0.645591	0.663818	-0.605274	0.635356		2.80861	1.38773	-1.21568	-0.937599	1.72132	0.0549346	0.931754		-0.715539		0.442101							-0.447137	0.488522		0.381085	1.21853
Paz Ventero et al 2021, NP	-0.443982	0.33622	0.359636	-0.079766	-0.191942	0.342163	-0.622601	-0.199332	-0.109861	-0.099151	-0.264795	0.524261	-0.0948128	-0.0166627	-1.14626	-0.291017	-0.202216	-0.192731	-0.0717136	0.0788652	0.671971	-0.219439	-0.467526	0.337365	0.126248		1.77466
Wen et al 2018, OP	-1.66713	-0.21884	-1.97875	-0.91462	0.342022	0.832285	-1.65309	-1.66208	-0.556107	-0.285139	-0.863297	-0.457716	-0.571483	-1.13561	-0.741546	-0.867772	-1.81354	-0.929854	-1.24426	-1.33706	0.980299		-2.02352	-0.609815	-1.24753		-2.02013	0.290989
dos Anjos et al 2018, NP	-1.26866	0.213058	0.761871	-1.6009	-5.87999	-0.227631	-0.662629	-1.17423	-0.772927		1.26043	1.67776		-0.272076		-0.509551	-1.41735	-0.229414		0.752918					2.83666	0.745416
Wen et al 2018, NP	-0.821484	-0.073131	-0.503021	-0.531404	-0.396915	-0.839491	0.979945	0.593297	-0.48634	-0.0886506	0.547814	-0.824012	-1.30371	0.927482	-1.23131	0.58029	0.119572	-0.0458203	-0.3542	-0.0764331	-1.23075		0.434981	0.2869	0.655517		-1.40311	-1.04168
Kaul et al 2020, NP	0.703305	0.366265	0.996755	0.305994	0.614015	-1.42157	-0.341381	-0.370403	1.37319	1.11276		-1.6289	-0.401589	-0.525406	1.14915	-0.918029	-2.27766		0.0343961	2.66992	0.629462	-1.93829	0.52105		-1.94676		-0.872625
Dai et al 2018, OP	-1.52156	0.0355602	-1.44672	-4.74772	-1.34141	0.733724	-0.0670034	-0.901816	0.631272	-0.265196	1.86868	-0.37308	0.195551	1.00865	-1.59205	-0.71011	-2.17269	0.296738	-0.234802	0.567946			-0.0422916	0.56025	0.482256		-2.89681	0.555857
Emonet et al 2019, OP	0.319177	-0.375399	0.253529	0.340343	-1.13899	0.120092	-0.473841	-0.310691	-0.262272	-0.00477772	0.0224503	-0.459182	-0.234802	-0.30474	-0.70855	0.34789	0.23957	-0.0599379	-0.137059	-0.0676283		0.313695	-0.533962	-0.356709	-0.241633		1.06954	0.646099
Dai et al 2018, NP	-1.11103	0.74083	0.256595	-1.97003	0.74002	-0.265386	0.415911	-1.29089	0.000587801	-0.532773	1.11163	0.327306	-1.43965	1.08761	-1.14434	-1.54438	-1.923	0.749354	-1.39709	0.872123	-0.873032		-0.82209	1.3697	1.12196		-3.05823	-0.698482
de Steenhuijsen et al 2015, OP	-0.116434	1.08686	-0.00600209	-0.93192		0.0760418	1.58918	1.31539	0.176758		0.137707	-0.397545	-0.960135	1.16166	0.455834		0.557857	-0.282534	-0.0571247	0.980476	-0.567562			0.423163	0.916892	0.838509
Ederveen et al 2018, NP	0.260845	0.353639	0.48849	0.33939	-0.369537	-0.246998	0.476356	1.38194	1.4215	1.36696	0.621076	-0.818024	-0.341959	0.736537	-0.888578	0.104864	0.160955	1.29824	1.26913	0.837977			-0.622238		-0.0826992		-2.37377
Sande et al 2019, NP	-0.651453	-0.0901363	-0.551119	-0.12153	-0.845568	-0.0678711	0.47397	0.193215	0.143963	-0.214816	0.191197	-0.236302	-0.105988	0.494766	0.223827	-0.545353	0.136757	0.322649	-0.180912	0.185856	0.751002		0.285017	-0.0234027	-0.289382		-0.30276
Edouard et al 2018, NP	0.836957	0.397879	-0.225087	-0.26819	-0.16015	0.522608	0.794439	1.03229	1.00798	-0.368759	0.791928	-0.116904	-0.383679	0.834391	0.297568	1.27162	1.14256	0.998759	0.872266	0.346064	-0.0616641	-0.415661	0.205604	-0.142114	0.85252		-0.905427	-0.00660188
van den Munckhof et al 2020, OP	0.0441417	-0.0717292	-0.0381968	-0.584668	0.504601	0.391786	0.379625	0.200154	0.275121	-0.968327	0.630588	-0.272655	-0.504638	0.275885	-0.751001	-0.0292423	-0.0316181	0.140205	0.209352	0.338321	-1.74815	-0.636702	0.158203	-0.500465	0.385451	0.140502	-0.186347	-0.427935
Man et al 2019, NP	-0.150536	0.308084	0.0879063	-0.0897495	-0.087225	-0.237756	0.0479286	-0.0371792	-0.220834	0.26271	0.208362	-0.35422	-0.11378	0.124906	-0.157634	-0.132838	-0.160455	0.0570898	0.0577555	0.0599959	0.868889		-0.0086863	0.0125898	-0.0358209	0.100354	1.82981
van den Munckhof et al 2020, NP	-0.317495	0.0526287	0.0679964	-0.141747	0.125745	-0.304328	-0.140688	-0.197087	0.156963	0.087131	-0.323415	0.139184	-0.395156	-0.146359	0.056537	-0.288983	-0.261912	-0.0389147	-0.259425	-0.0537416	0.365322	0.165983	-0.0977093	0.0710412	0.382088		-0.0334299	1.22197
Mei et al 2015, NP	-0.657192	0.242648	0.54309	0.577818	0.31325	-0.786487	-0.230102	0.037945	-0.320497		-0.183556	-0.00376389	0.209001	-0.103978	0.120444	0.123806	0.0487856	-0.267193		-0.176667	0.377487		0.66999	0.247716	0.0233597	-0.298042	-0.0169068
Marazzato et al 2020, NP	0.096156	1.56955	1.39327	-0.797994	0.754602	0.760271	-0.882468	-0.429889	-0.809656	-1.40063	-0.66574	-1.55925	1.15751	-0.0411368	-1.54282	-0.309574	-0.393538	-0.159351	-0.161344	0.282388	0.0409306	-1.26215	1.89747	0.286587
Chiu et al 2020, OP	0.0378081	-0.381707	0.282931	-0.664325	-0.214337	-0.195143	0.620515	0.174169	-0.203077	0.490412	0.199605	-0.091553	0.818304	0.115195	0.271331	0.684267	0.508555	-0.268333	-0.230853	-0.297762		0.904014	0.388582		0.694231	0.447832
Vickery et al 2021, NP	0.141804	0.316352	0.387655	-0.0827933	0.690895	0.584692	0.042785	0.294112	0.270812		0.400885	-0.060314	0.0742918	0.329686	0.137259	0.466298	0.285164	0.654979	0.78353	0.236225	-0.260825		-0.56889	-1.04635	0.427194	-1.36456	-1.48727	-0.368878
Gan et al 2019, NP	0.317031	0.128905	0.716977	0.712969	1.10955	-0.0776294	-0.0198353	0.1207	0.422046	0.195425	-0.0148933	-0.0425305	-0.594814	0.445649	-0.147523	0.634417	0.346694	-0.183636	0.281477	0.0803548	-0.333642	0.549548	-0.688039	0.285649	-0.483223		0.806806	-0.319601
De Boeck et al 2019, NP	0.0731508	0.0914524	0.172989	-0.215035	-0.0386173	-0.461242	-0.430369	-0.220138	-0.0315199	-0.873487	0.00847487	-0.0747755	0.645845	-0.343373	0.00962868	-0.106903	0.101095	-0.140773	0.0629536	-0.165923	0.214657		-0.423018	0.407883	0.0857574	-0.130611	0.703073	0.503886
Yeoh et al 2019, OP	0.405058	-0.329415	1.22843			0.913289	-0.928465	-0.8963	1.03858		0.975056		-0.755866	0.225112	-0.90066	0.522974	-0.379469	0.556884	0.575573	-0.560323			-0.544143	0.0676515	0.666417
Jensen et al 2013, OP	-0.665045	-1.09572	-0.306145	0.480515		-1.6067	0.976767	0.210128	-1.53979		0.232057	-4.86699	3.57503	-0.835383	0.855876	-0.763857	0.693917	-0.546656	-1.14374	-0.359793			0.824712		0.67695	-0.528481
p value
study	Acinetobacter	Actinomyces	Alloprevotella	Bacillus	Bacteroides	Campylobacter	Corynebacterium	Dolosigranulum	Enterococcus	Escherichia-Shigella	Fusobacterium	Gemella	Haemophilus	Lachnoanaerobaculum	Lactobacillus	Leptotrichia	Megasphaera	Moraxella	Muribaculaceae	Neisseria	Porphyromonas	Prevotella	Pseudomonas	Rothia	Serratia	Staphylococcus	Streptococcus	Veillonella
Aydin et al 2021, NP	0.938388	0.700501	0.826228	0.688979	0.6976	0.853328	0.886168	0.653277	0.727419	0.828169	0.986046	0.846715	0.571286		0.635253	0.69925	0.786752	0.992284		0.856	0.848511	0.694438	0.87828	0.848511	0.960263	0.428583	0.995515	0.663939
Chiu et al 2020, OP	0.848511	0.462993	0.726782			0.245061	0.752563	0.906338		0.843229	0.828169	0.787464	0.836353	0.891387	0.486626	0.896657	0.671704	0.748523		0.82703	0.752563	0.330234	0.936159	0.23515	0.856	0.467558	0.972414	0.848511
Chun et al 2020, NP	0.557667	0.779529	0.732378	0.417029	0.738045	0.680756	0.393061	0.695664		0.975048	0.786752	0.694438	0.726782		0.930089	0.851675	0.999373	0.918616		0.786752	0.510098	0.459932	0.779529	0.711056	0.884069	0.802665	0.479786	0.510098
Dai et al 2018, NP	0.0228672	0.00684206	0.147422	0.398677	0.0169796	0.3434	0.765016	0.185765	0.686944	0.43895	0.0918253	0.0133106	0.752563		0.0180723	0.120371	0.440364	0.255464	0.554583	0.999373	0.23515	0.579832	0.700058	0.00629115		0.000947981	0.0299938	0.0154638
Dai et al 2018, OP	0.255464	0.0102775	0.386239		0.779529	0.603782	0.0299938	0.147306		0.891739	0.0380932	0.779529	0.178333		0.864147	0.0720961	0.973248	0.983338	0.861067	0.269871	0.716434	0.940321	0.848511	0.169696			0.00482838	0.0643574
De Boeck et al 2019, NP	0.992411	0.847311	0.736117	0.82049	0.667548	0.888241	0.662078	0.944766	0.695664	0.167857	0.994217	0.904447	0.100143	0.866811	0.00310321	0.446411	0.652414	0.848511	0.686944	0.947745	0.848511	0.0629973	0.889339	0.843889		0.513209	0.856	0.603846
Durack et al 2018, NP	0.749144	0.577102	0.255464	0.652414	0.668544	0.942026	0.694438	0.514045	0.93592	0.786752	0.279002	0.663939	0.859306	0.83451	0.848511	0.482174	0.934633	0.233165	0.935268	0.393061	0.250327	0.801926	0.683111	0.710926		0.30098	0.710926	0.505881
Durack et al 2018, OP		0.497762	0.256376		0.848511	0.888928	0.779529			0.848511	0.706334	0.848511	0.82049	0.802665	0.713151	0.947745	0.814181			0.199689	0.459932	0.962734	0.606397	0.497762		0.992284	0.558172	0.493386
Ederveen et al 2018, NP	0.527238	0.894617	0.316279			0.949764	0.500166	0.711056		0.671932	0.509956	0.0133106	0.779529		0.848511	0.62506	0.779529	0.736701		0.0757768	0.0575505	0.571286	0.138565	0.914792		0.696458	0.749219	0.0129018
Edouard et al 2018, NP	0.636599	0.000330188	0.648637	0.968358	0.848511	0.334188	0.652414	0.785845	0.424769	0.249151	0.0435217	0.0229564	0.0575505		0.571286	0.178333	0.935268	0.311849	0.999373	0.000555586	0.0180723	0.0172248	0.846509	1.30997e-05	0.686944	0.525195	0.000153267	0.000447018
Emonet et al 2019, OP	0.848511	0.801629	0.94535		0.848511	0.801629	0.828169	0.677791	0.686944	0.999373	0.990917	0.891387	0.905383		0.84906	0.774417	0.539222	0.859306	0.848511	0.786752	0.951251	0.561994	0.779529	0.779529	0.931938	0.763324	0.713911	0.73351
Engen et al 2021, NP	0.687107	0.861646			0.847311	0.884962	0.694438	0.84906	0.847311	0.53266	0.854936				0.678455			0.847311	0.831415				0.977624			0.70352	0.914237
Gan et al 2019, NP	0.866287	0.777691	0.936159	0.779529	0.732347	0.732347	0.115859	0.197241	0.324675	0.816211	0.994915	0.848511	0.939008		0.283755	0.726782	0.616141	0.922369	0.694438	0.694438	0.856	0.992284	0.964418	0.653277	0.848511	0.10346	0.672411	0.910214
Gupta et al 2021, NP	0.786752	0.707911	0.389531	0.918616	0.90032	0.727844	0.713151	0.894227	0.554289	0.848511	0.350638	0.946192	0.884988	0.899992	0.482174	0.255464	0.255464	0.987517		0.605006	0.652414	0.0539745	0.935268	0.802665		0.888241	0.746737	0.211792
Jensen et al 2013, OP	0.765081	0.695664	0.848511			0.710136	0.861028				0.888241	0.451267	0.355432	0.761571		0.671816	0.754689	0.787464		0.493386	0.752563	0.542907		0.694438		0.886168	0.695664	0.904447
Kaul et al 2020, NP	0.307614	0.848511		0.848511		0.596388	0.14751	0.696031	0.779529	0.851714		0.996572	0.694438		0.848511	0.878483	0.878956	0.87828		0.710136		0.857982	0.0371613	0.726782	0.99629	0.779529	0.53266	0.848511
Man et al 2019, NP	0.687107	0.726782	0.888241	0.678455	0.999373	0.969769	0.786752	0.796581		0.80889	0.655265	0.878956	0.279947	0.905017	0.888241	0.82049	0.999373	0.0552581		0.459932	0.906338	0.911328	0.148263	0.775972		0.836353	0.603782	0.934633
Marazzato et al 2020, NP	0.0180723	0.779529	0.864147	0.994689	0.857982		0.0232506	0.256534		0.029393	0.565102	0.905017	0.256287		0.726782	0.992411		0.0316825		0.386239	0.924811	0.432761	0.0169796	0.828169	0.0329341	0.206113	0.930089	0.726782
Mei et al 2015, NP	0.603782	0.857561	0.364824	0.749219	0.798345	0.973248	1.73835e-13	9.37039e-05	0.999373		0.340078		1.04994e-19	0.459932	0.694438	0.765081	0.362966	0.779529		0.00360692	0.152296	0.0624016	0.994217	0.513437		1.97059e-14	1.6888e-18	0.856
Paz Ventero et al 2021, NP	0.683783	0.848511	0.943769	0.695664	0.795174	0.903578	0.751019	0.905017	0.596971	0.94588	0.779529	0.94535	0.696031		0.936159	0.995008	0.652414	0.726782		0.911912	0.848511	0.301142	0.501195	0.752563	0.849156	0.936159	0.571286	0.828169
Pragman et al 2019, OP		0.94535	0.444082		0.795174	0.635253	0.909276	0.990326			0.536457	0.848511	0.909839	0.740188	0.828169	0.725017	0.821697		0.851675	0.994915	0.42936	0.713151	0.848511	0.652414		0.981772	0.759362	0.726624
Sande et al 2019, NP	0.836353	0.87828	0.817637	0.365988	0.992411	0.777691	0.206113	0.0629973	0.906338	0.779529	0.848511	0.80889	0.931738		0.904447	0.475119	0.775972	0.904447		0.848511	0.668544	0.360149	0.745409	0.256534		0.857561	0.11122	0.779529
Vickery et al 2021, NP	0.936159	0.848511	0.910214	0.922369	0.779981	0.767109	0.752112	0.781522	0.999373		0.80889	0.678455	0.710136	0.694438	0.977153	0.848511	0.808315	0.910119	0.914792	0.856	0.652414	0.983338	0.993214	0.746737		0.947745	0.918764	0.848511
Wen et al 2018, NP	1.83533e-06	0.847311	0.891739	0.000320108	0.509956	0.116149	0.0577976	0.24238	0.00898669	0.861665	0.0570343	0.33948	0.000330188		4.86909e-06	0.00198007	0.475119	0.89798	0.00310321	0.0804911	0.938352	9.302e-05	0.000369864	0.0435217		0.0420869	0.000486246	0.0252195
Wen et al 2018, OP	0.468224	2.38117e-08	1.83533e-06	0.571286	0.474197	6.63553e-06	1.08955e-06	0.768296	0.695204	0.828339	0.000320108	2.9813e-06	0.000465945		0.354209	1.29262e-05	6.666e-07	0.752563	0.934633	0.0323576	0.000212972	3.19617e-08	0.752563	0.000218382		0.0273085	1.53343e-08	1.94201e-08
Yeoh et al 2019, OP	0.82699	0.283096	0.0447028		0.960263	0.0102775	0.000225099				0.000270334	0.0435217	0.000521907		0.38802	0.681046	0.212672	0.857414		0.000113801	0.0553372	7.7252e-05		0.0685787			0.233755	0.000254111
de Steenhuijsen et al 2015, OP	0.836353	0.000335017	0.000197785	0.233755	0.904447	0.000455506	0.999373				0.775343	0.888241	0.851675	5.64034e-05	0.0309088	5.88709e-09		0.177069		0.615246	0.462993	3.12422e-17	0.786752			0.490767	0.725017	8.00251e-15
dos Anjos et al 2018, NP		0.710136	0.775972				0.80229				0.663939		0.946949	0.793102		0.936159		0.947745		0.817637	0.93592	0.779529	0.671816	0.851714		0.710136	0.586559	0.652295
van den Munckhof et al 2020, NP	0.898157	0.500166	0.942026	0.758874	0.906338	0.314319	0.84906	0.779529	0.947745	0.906338	0.475431	0.663939	0.259147		0.148498	0.793995	0.936159	0.910075	0.503746	0.726782	0.946949	0.710136	0.695664	0.393061	0.825857	0.694438	0.113021	0.571286
van den Munckhof et al 2020, OP	0.0882975	0.936159	0.130607	0.689174	0.595069	0.0372328	0.934633	0.700501	0.848511	0.331589	0.000153267	0.495316	0.0323576	0.930089	0.0524443	0.251486	0.687107	0.904447	0.748523	0.23515	0.710136	0.0447028	0.386239	0.942026	0.43895	0.00670104	0.909276	0.494159
